# Supplementary material for: Genetic fingerprinting and aflatoxin production of Aspergillus section Flavi associated with groundnut in eastern Ethiopia
Source: BMC Microbiol. 2021 Aug 28;21:239. doi: 10.1186/s12866-021-02290-3 (PMC8403416; doi:10.1186/s12866-021-02290-3)
Supplement: Supplementary file 1 — Additional file 1: Supplementary Table 1.Aspergillus isolates used for genetic diversity (N = 145) from Ethiopia of which, 84 isolates were screened for aflatoxin B1, B2, G1 and G2 production using UPLC protocol (μg/mL). nd = not detected; nt = not tested. [file 12866_2021_2290_MOESM1_ESM.xlsx]

## Sheet: Sheet1
Additional File 1. In vitro aflatoxin production by Aspergillus isolates from Ethiopia. nd: not detected; nt: not tested.
			AFLATOXINS (µg/mL)
Groups as in Neighbor Joining Analysis	Isolates	Species	B1	B2	G1	G2	Origin
Group 1 (n = 98)	1402	A. flavus L-strain	3.044	0.042	nd	nd	Fedis
	1404	A. flavus L-strain	25.274	0.376	nd	nd	Fedis
	1305	A. flavus S-strain	3.423	0.085	16.906	0.151	Babile
	1322	A. flavus S-strain	5.143	0.057	nd	nd	Darolabu
	1344	A. flavus S-strain	2.334	0.05	5.261	0.031	Darolabu
	1360	A. flavus S-strain	0.085	0.004	0.084	0.001	Darolabu
	1447	A. flavus S-strain	11.171	0.403	34.222	0.409	Gursum
	1180	A. parasiticus	0.615	0.01	0.413	0.006	Gursum
	1319	A. parasiticus	5.825	0.24	8.317	0.135	Darolabu
	1268	A. flavus NPS	14.566	0.37	nd	nd	Babile
	1274	A. flavus NPS	0.082	0.001	nd	nd	Babile
	1275	A. flavus NPS	0.124	0.002	nd	nd	Babile
	1278	A. flavus NPS	2.498	0.04	nd	nd	Babile
	1279	A. flavus NPS	4.11	0.06	nd	nd	Babile
	1280	A. flavus NPS	0.198	0.001	nd	nd	Babile
	1281	A. flavus NPS	0.135	0.001	nd	nd	Babile
	1284	A. flavus NPS	1.103	0.004	nd	nd	Babile
	1289	A. flavus NPS	0.606	0.002	nd	nd	Babile
	1290	A. flavus NPS	2.443	0.007	nd	nd	Babile
	1296	A. flavus NPS	0.948	0.007	nd	nd	Babile
	1304	A. flavus NPS	0.325	0.003	nd	nd	Babile
	1307	A. flavus NPS	33.125	0.689	nd	nd	Babile
	1282	A. flavus NPS	0.013	nd	nd	nd	Babile
	1325	A. flavus NPS	0.024	0.001	nd	nd	Darolabu
	1327	A. flavus NPS	0.7	0.003	nd	nd	Darolabu
	1345	A. flavus NPS	0.026	0.001	nd	nd	Darolabu
	1350	A. flavus NPS	0.051	0.001	nd	nd	Darolabu
	1365	A. flavus NPS	6.641	0.104	nd	nd	Darolabu
	1328	A. flavus NPS	0.015	nd	nd	nd	Darolabu
	1425	A. flavus NPS	2.21	0.036	nd	nd	Gursum
	1426	A. flavus NPS	4.947	0.07	nd	nd	Gursum
	1427	A. flavus NPS	5.283	0.092	nd	nd	Gursum
	1428	A. flavus NPS	1.356	0.025	nd	nd	Gursum
	1436	A. flavus NPS	77.981	1.883	nd	nd	Gursum
	1444	A. flavus NPS	1.765	0.015	nd	nd	Gursum
	1445	A. flavus NPS	2.177	0.018	nd	nd	Gursum
	1400	A. flavus NPS	7.733	0.076	nd	nd	Fedis
	1401	A. flavus NPS	3.783	0.066	nd	nd	Fedis
	1403	A. flavus NPS	9.28	0.133	nd	nd	Fedis
	1183	A. flavus NPS	nt	nt	nt	nt	Field
	1184	A. flavus NPS	nt	nt	nt	nt	Field
	1185	A. flavus NPS	nt	nt	nt	nt	Field
	1186	A. flavus NPS	nt	nt	nt	nt	Field
	1187	A. flavus NPS	nt	nt	nt	nt	Field
	1188	A. flavus NPS	nt	nt	nt	nt	Field
	1190	A. flavus NPS	nt	nt	nt	nt	Field
	1191	A. flavus NPS	nt	nt	nt	nt	Field
	1192	A. flavus NPS	nt	nt	nt	nt	Field
	1193	A. flavus NPS	nt	nt	nt	nt	Field
	1195	A. flavus NPS	nt	nt	nt	nt	Field
	1196	A. flavus NPS	nt	nt	nt	nt	Field
	1198	A. flavus NPS	nt	nt	nt	nt	Field
	1199	A. flavus NPS	nt	nt	nt	nt	Field
	1201	A. flavus NPS	nt	nt	nt	nt	Field
	1202	A. flavus NPS	nt	nt	nt	nt	Field
	1203	A. flavus NPS	nt	nt	nt	nt	Field
	1204	A. flavus NPS	nt	nt	nt	nt	Field
	1206	A. flavus NPS	nt	nt	nt	nt	Field
	1208	A. flavus NPS	nt	nt	nt	nt	Field
	1209	A. flavus NPS	nt	nt	nt	nt	Field
	1210	A. flavus NPS	nt	nt	nt	nt	Field
	1211	A. flavus NPS	nt	nt	nt	nt	Field
	1212	A. flavus NPS	nt	nt	nt	nt	Field
	1213	A. flavus NPS	nt	nt	nt	nt	Field
	1214	A. flavus NPS	nt	nt	nt	nt	Field
	1216	A. flavus NPS	nt	nt	nt	nt	Field
	1217	A. flavus NPS	nt	nt	nt	nt	Field
	1218	A. flavus NPS	nt	nt	nt	nt	Field
	1219	A. flavus NPS	nt	nt	nt	nt	Field
	1220	A. flavus NPS	nt	nt	nt	nt	Field
	1221	A. flavus NPS	nt	nt	nt	nt	Field
	1222	A. flavus NPS	nt	nt	nt	nt	Field
	1223	A. flavus NPS	nt	nt	nt	nt	Field
	1224	A. flavus NPS	nt	nt	nt	nt	Field
	1225	A. flavus NPS	nt	nt	nt	nt	Field
	1226	A. flavus NPS	nt	nt	nt	nt	Field
	1228	A. flavus NPS	nt	nt	nt	nt	Field
	1229	A. flavus NPS	nt	nt	nt	nt	Field
	1230	A. flavus NPS	nt	nt	nt	nt	Field
	1231	A. flavus NPS	nt	nt	nt	nt	Field
	1233	A. flavus NPS	nt	nt	nt	nt	Field
	1234	A. flavus NPS	nt	nt	nt	nt	Field
	1235	A. flavus NPS	nt	nt	nt	nt	Field
	1236	A. flavus NPS	nt	nt	nt	nt	Field
	1237	A. flavus NPS	nt	nt	nt	nt	Field
	1238	A. flavus NPS	nt	nt	nt	nt	Field
	1239	A. flavus NPS	nt	nt	nt	nt	Field
	1240	A. flavus NPS	nt	nt	nt	nt	Field
	1243	A. flavus NPS	nt	nt	nt	nt	Field
	1244	A. flavus NPS	nt	nt	nt	nt	Field
	1245	A. flavus NPS	nt	nt	nt	nt	Field
	1247	A. flavus NPS	nt	nt	nt	nt	Field
	1253	A. flavus NPS	nt	nt	nt	nt	Field
	1254	A. flavus NPS	nt	nt	nt	nt	Field
	1255	A. flavus NPS	nt	nt	nt	nt	Field
	1257	A. flavus NPS	nt	nt	nt	nt	Field
	1258	A. flavus NPS	nt	nt	nt	nt	Field
	1261	A. flavus NPS	nt	nt	nt	nt	Field
	1294	A. flavus NPS	0.688	0.049	nd	nd	Babile
	1323	A. flavus NPS	0.014	nd	nd	nd	Darolabu
	1312	A. flavus NPS	1.646	0.031	nd	nd	Darolabu
	1313	A. flavus NPS	0.611	0.009	nd	nd	Darolabu
	1315	A. flavus NPS	1.62	0.03	nd	nd	Darolabu
	1332	A. flavus NPS	1.844	0.032	nd	nd	Darolabu
	1362	A. flavus NPS	1.592	0.028	nd	nd	Darolabu
	1189	A. flavus NPS	nt	nt	nt	nt	Field
	1205	A. flavus NPS	nt	nt	nt	nt	Field
	1252	A. flavus NPS	nt	nt	nt	nt	Field
Group 2 (n = 21)	1271	A. flavus S-strain	0.826	0.044	nd	nd	Babile
	1277	A. flavus S-strain	2.568	0.158	nd	nd	Babile
	1286	A. flavus S-strain	1.349	0.029	nd	nd	Babile
	1287	A. flavus S-strain	0.834	0.022	nd	nd	Babile
	1292	A. flavus S-strain	1.414	0.034	nd	nd	Babile
	1293	A. flavus S-strain	0.341	0.015	nd	nd	Babile
	1302	A. flavus S-strain	5.149	0.204	nd	nd	Babile
	1317	A. flavus S-strain	3.968	0.108	nd	nd	Darolabu
	1376	A. flavus S-strain	0.327	0.006	nd	nd	Fedis
	1406	A. flavus S-strain	2.044	0.015	nd	nd	Gursum
	1415	A. flavus S-strain	1.755	0.034	nd	nd	Gursum
	1311	A. flavus NPS	0.031	0.001	nd	nd	Darolabu
	1318	A. flavus NPS	0.378	0.01	nd	nd	Darolabu
	1288	A. flavus S-strain	0.454	0.013	4.439	0.053	Babile
	1316	A. flavus S-strain	3.023	0.082	5.217	0.037	Darolabu
	1343	A. flavus S-strain	1.72	0.031	1.714	0.006	Darolabu
	1384	A. flavus S-strain	2.779	0.096	18.899	0.201	Fedis
	1449	A. flavus S-strain	10	0.361	25.783	0.317	Gursum
	1320	A. parasiticus	0.054	0.001	0.029	nd	Darolabu
	1324	A. parasiticus	3.539	0.153	4.235	0.051	Darolabu
	1326	A. parasiticus	4.472	0.165	32.955	0.386	Darolabu
	1333	A. parasiticus	37.261	1.229	16.364	0.163	Darolabu
	1334	A. parasiticus	0.912	0.022	1.935	0.015	Darolabu
	1340	A. parasiticus	2.041	0.052	1.599	0.016	Darolabu
Group 3 (n = 27)	1342	A. parasiticus	0.161	0.004	0.281	0.002	Darolabu
	1348	A. parasiticus	22.542	0.919	50.331	0.628	Darolabu
	1361	A. parasiticus	0.087	0.004	0.088	0.002	Darolabu
	1364	A. parasiticus	5.029	0.331	47.52	0.817	Darolabu
	1408	A. parasiticus	18.724	0.732	7.017	0.078	Gursum
	1409	A. parasiticus	0.818	0.024	3.052	0.033	Gursum
	1410	A. parasiticus	0.756	0.013	1.219	0.006	Gursum
	1414	A. parasiticus	27.244	0.921	6.212	0.066	Gursum
	1418	A. parasiticus	0.906	0.017	1.622	0.01	Gursum
	1419	A. parasiticus	25.399	0.839	7.479	0.067	Gursum
	1421	A. parasiticus	0.703	0.012	0.106	0.002	Gursum
	1423	A. parasiticus	0.879	0.015	1.157	0.006	Gursum
	1443	A. parasiticus	0.688	0.029	0.214	0.003	Gursum
	1446	A. parasiticus	1.069	0.046	0.214	0.003	Gursum
